# Supplementary material for: Modulation of Acute Intestinal Inflammation by Dandelion Polysaccharides: An In-Depth Analysis of Antioxidative, Anti-Inflammatory Effects and Gut Microbiota Regulation
Source: Int J Mol Sci. 2024 Jan 24;25(3):1429. doi: 10.3390/ijms25031429 (PMC10855136; doi:10.3390/ijms25031429)
Supplement: Supplementary file 1 [file ijms-25-01429-s001.zip]

Archive with 1 entries (1 files):
- ijms-2833956-supplementary.pdf
